# Supplementary material for: Identification of Recurrent Mutations in the microRNA-Binding Sites of B-Cell Lymphoma-Associated Genes in Follicular Lymphoma
Source: Int J Mol Sci. 2020 Nov 20;21(22):8795. doi: 10.3390/ijms21228795 (PMC7699894; doi:10.3390/ijms21228795)
Supplement: Supplementary file 1 [file ijms-21-08795-s001.zip]

Archive with 1 entries (1 files):
- ijms-992088-supplementary.docx
